# Supplementary material for: Multi-Province Outbreak of Acute Gastroenteritis Linked to Potential Novel Lineage of GII.17 Norovirus in Argentina in 2024
Source: Viruses. 2025 Feb 5;17(2):223. doi: 10.3390/v17020223 (PMC11860177; doi:10.3390/v17020223)
Supplement: Supplementary file 1 [file viruses-17-00223-s001.zip]

Archive with 2 entries (2 files):
- Supplementary file S1 legends.pdf
- Supplementary File Table S1.xlsx
